# Supplementary material for: Effects of Lactobacillus plantarum PS128 on Depressive Symptoms and Sleep Quality in Self-Reported Insomniacs: A Randomized, Double-Blind, Placebo-Controlled Pilot Trial
Source: Nutrients. 2021 Aug 17;13(8):2820. doi: 10.3390/nu13082820 (PMC8402034; doi:10.3390/nu13082820)
Supplement: Supplementary file 1 [file nutrients-13-02820-s001.zip]

Archive with 1 entries (1 files):
- nutrients-1314607-supplementary.pdf
